# Supplementary material for: ROS-Mediated Nematocidal Activity and Reproductive Toxicity of Herbal Extracts in Caenorhabditis elegans
Source: Nutrients. 2025 Oct 23;17(21):3337. doi: 10.3390/nu17213337 (PMC12608140; doi:10.3390/nu17213337)
Supplement: Supplementary file 1 [file nutrients-17-03337-s001.zip]

Archive with 3 entries (2 files):
- nutrients-3903433-supplementary/
- nutrients-3903433-supplementary/Supplementary Table S1-S9.xlsx
- nutrients-3903433-supplementary/Supplemtary Figure 1,2,3,4.pdf
