# Supplementary material for: ROS-Mediated Nematocidal Activity and Reproductive Toxicity of Herbal Extracts in Caenorhabditis elegans
Source: Nutrients. 2025 Oct 23;17(21):3337. doi: 10.3390/nu17213337 (PMC12608140; doi:10.3390/nu17213337)
Supplement: Supplementary file 1 [file nutrients-17-03337-s001.zip › nutrients-3903433-supplementary/Supplementary Table S1-S9.xlsx]

## Sheet: S1
	Supplementary Table S1. List of compounds identified in R. h by LC–MS analysis. The table includes compound names, retention times (min), molecular ions, intensity and detected ionization modes (positive/negative).
	Notes)	Compound names were originally provided in Chinese by the service company’s database. Some of these entries lacked corresponding English names or CAS numbers, which we have now supplemented where possible. In cases where no validated English equivalent or CAS number could be found, the original Chinese name was retained. Additionally, several compounds appeared redundantly in the dataset; we have…
	CAS number	Name	Chemical composition	Molecular weight	Adduct	Extraction Mass(Da)	Found At Mass(Da)	Error(ppm）	Found At RT（min）	Intensity
1		3-(4'-氟苯基)-丙烯酸甲酯	C10H9FO2	180.059	-H	179.051	179.056	27.9	1.14	10176
2	5989-02-6	黑麦草内酯(Loliolid)	C11H16O3	196.11	+H	197.117	197.109	-42	20.46	1909
3	2482-39-5	2-癸烯酸甲酯(Methyl 2-decenoate)	C11H20O2	184.146	+H	185.154	185.153	-1	25.76	1102
4	2921894-12-2	3,7-dimethoxynaphthalen-2-ol	C12H12O3	204.079	+H	205.086	205.086	-0.2	26.5	794544
5	90-74-4	芦丁糖(Rutinose)	C12H22O10	326.121	-H	325.114	325.114	-0.3	1.76	3057
6	89-48-5	乙酸薄荷酯(Menthylacetate)	C12H22O2	198.162	+H	199.169	199.169	0.4	27.99	9088
7	84812-00-0	3,4-dimethoxyphenyl-β-D-glucopyranoside	C14H20O8	316.116	+H	317.123	317.115	-24.4	26.5	58110
8	518-82-1	大黄素(Emodin)/芹菜素(apigenin) #	C15H10O5	270.053	-H	269.046	269.046	0.9	17.26	2895
9	520-18-3	山柰酚(Kaempferol)	C15H10O6	286.048	-H	285.04	285.041	1.2	15.67	3537
10		8-(二甲基烯丙基)-7-羟基-6-甲氧基香豆素	C15H16O4	260.105	+H	261.112	261.088	-94.1	1.03	44381
11	19912-84-6	恰米醛(chamigrenal)/五味子烯(3,5,6,6-tetramethyl-4,5,5a,6,7,8-hexahydrocyclopenta[c]pentalen-2(1H)-one)#	C15H22O	218.167	+H	219.174	219.174	0.6	24.98	10121
12	80286-58-4	青蒿酸(artemisic acid)	C15H22O2	234.162	-H	233.155	233.155	3	24.89	9839
	80286-58-4	青蒿酸(artemisic acid)	C15H22O2	234.162	+H	235.169	235.169	-0.2	25.11	24480
13		(11R)-dihydroartemisinic aldehyde	C15H24O	220.183	-H	219.175	219.176	3.5	29.81	1837
14	6926-08-5	哈巴苷(Harpagide)	C15H24O10	364.137	-H	363.13	363.129	-0.8	23.02	606
15	50400-64-1	7-甲基黄酮(7-methylflavone)	C16H12O2	236.084	-H	235.076	235.076	-0.3	1.04	5943
16	569-05-1	迷人醇(Fallacinol)/香叶木素(Diosmetin)/山奈素(Kaemperide) #	C16H12O6	300.063	+H	301.071	301.071	0.4	12.82	15178
	569-05-1	迷人醇(Fallacinol)/香叶木素(Diosmetin)/山奈素(Kaemperide) #	C16H12O6	300.063	-H	299.056	299.056	0.5	17.44	7608
17	571-74-4	3,4',5,7-四羟基-8-甲氧基黄酮(8-Methoxykaempferol)/3-邻甲基槲皮素(3-O-Methylquercetin) #	C16H12O7	316.058	-H	315.051	315.042	-29.6	1.28	82906
18	1448667-05-7	Alpiniaterpene A	C16H22O4	278.152	-H	277.145	277.145	1.7	24.1	19603
	1448667-05-7	Alpiniaterpene A	C16H22O4	278.152	+H	279.159	279.159	-0.4	26.5	988142
19	155969-61-2	baihuaqianhuaside	C16H22O8	342.131	-H	341.124	341.109	-44	1.17	767033
20		(1R,4R,5S)-5-endo-hydroxycamphor5-O-β-D-glucopyranoside	C16H26O8	346.163	-H	345.155	345.146	-27.7	1.27	888
21	57-10-3	棕榈酸(palmitic acid)	C16H32O2	256.24	-H	255.233	255.233	0.8	31.52	52126
22	158732-59-3	丹酚酸F(Salvianolic acid F)/5,7-二甲氧基木犀草素(5,7-Dimethoxyluteolin) #	C17H14O6	314.079	+H	315.086	315.08	-21.3	1.1	876726
	158732-59-3	丹酚酸F(Salvianolic acid F)/5,7-二甲氧基木犀草素(5,7-Dimethoxyluteolin) #	C17H14O6	314.079	-H	313.072	313.066	-17.2	1.07	46320
23	24512-63-8	京尼平苷(Geniposide)	C17H24O10	388.137	-H	387.13	387.114	-39.8	1.17	617877
24	63133-75-5	Triisobutyl citrate	C18H32O7	360.215	+H	361.222	361.222	0.3	26.39	52973
25	2724-58-5	16-甲基十七烷酸(isostearic acid）	C18H36O2	284.272	-H	283.264	283.265	1.3	26.83	2215
26	568-72-9	丹参酮II(Tanshinone IIA)	C19H18O3	294.126	-H	293.118	292.087	-3518.3	1.16	13726
27	855-97-0	3,4,5,7-四甲氧基黄酮(Methoxyluteolin)	C19H18O6	342.11	-H	341.103	341.109	17.4	1.17	1995976
28	14620-36-1	反式-6-十八烯酸甲酯(Methyl 6-octadecenoate)/十八烯酸甲酯(Methyl oleic acid) #	C19H36O2	296.272	+H	297.279	297.279	-0.5	30.44	14444
29	67529-83-3	12-羟基-9-十八烯酸甲酯(Methyl ricinelaidate)	C19H36O3	312.266	+H	313.274	313.274	0.7	30.39	100794
30	108906-50-9	淫羊藿苷C(Icariside C)	C20H16O5	336.1	+H	337.107	337.105	-4.6	23.43	15053
31	99882-10-7	山奈酚-3-O-阿拉伯糖苷(Kaempferol 3-O-α-L-arabinopyranoside)	C20H18O10	418.09	-H	417.083	417.082	-1.5	1.1	45846
32	481-53-8	橘皮素(Tangeretin)/5,7,3',4',5'-五甲氧基黄酮(3',4',5,5',7-Pentamethoxyflavone) #	C20H20O7	372.121	+H	373.128	373.128	0.8	21.72	5210
33	174591-47-0	迷迭香酸乙酯(Ethyl rosmarinate)	C20H20O8	388.116	-H	387.109	387.114	14.3	1.17	1582974
34	78919-28-5	襄五脂素(Chicanine)	C20H22O5	342.147	-H	341.139	341.109	-88.7	1.17	72689
35	309257-29-2	4-tert-Octylphenol-glucuronide	C20H30O7	382.199	+H	383.206	383.204	-5.6	26.39	170649
36	137592-12-2	二氢槲皮素-7-0-鼠李糖苷(Taxifolin 7-rhamnoside)	C21H22O11	450.116	+H	451.123	451.133	20.7	26.49	361
37	1985597-72-5	柚皮素-7-O-Β-D-葡萄糖醛酸甲酯(Naringenin7-O-β-D-glucuronidemethylester)	C22H22O11	462.116	-H	461.109	461.109	0.2	12.28	60199
	1985597-72-5	柚皮素-7-O-Β-D-葡萄糖醛酸甲酯(Naringenin7-O-β-D-glucuronidemethylester)	C22H22O11	462.116	+H	463.123	463.124	0.1	12.82	132469
38	1178-24-1	3,5,6,7,8,3′,4′-七甲氧基黄酮(3,5,6,7,8,3',4'-heptemthoxyflavone)	C22H24O9	432.142	+H	433.149	433.149	-0.8	21.28	3522
39	487-35-4	丁香树脂酚(Syringaresinol)	C22H26O8	418.163	-H	417.155	417.154	-3.5	1.05	19628
40		圣草酚-7,3-二葡萄糖苷(Eriodictyol-7,3-diglucoside)	C22H32O17	568.164	-H	567.157	567.157	0.5	1.03	17821
41	40039-49-4	丁香亭-3-O-葡糖苷(Syringetin 3-O-β-D-glucoside)	C23H24O13	508.122	-H	507.114	507.115	0.5	12.28	64728
42	7439-44-3	trans－13－二十二碳一烯酸甲酯(Methyl trans-13-docosenoate)	C23H44O2	352.334	+H	353.341	353.342	1.2	29.76	78753
43		3,6,9,12,15,18,21-Heptaoxatriacontan-1-ol	C23H48O8	452.335	+H	453.342	453.343	1.8	11.18	86229
44	144429-67-4	Aflavarin	C24H22O9	454.126	-H	453.119	453.134	32.5	1.16	9996
45	499985-15-8	Promestriene Impurity 2	C24H36O2	356.272	+H	357.279	357.279	0.1	23.27	3891268
46		GLYCERYL STEARATE/MALEATE	C25H46O8	474.319	+H	475.327	475.325	-2.6	11.18	61531
47	39049-19-9	大花淫羊藿苷E(epimedoside E)	C26H26O10	498.153	-H	497.145	497.171	51.9	1.03	134398
	39049-19-9	大花淫羊藿苷E(epimedoside E)	C26H26O10	498.153	+H	499.16	499.186	52.7	1.03	102212
48	76735-57-4	香叶基黄酮A(Cannflavin A)	C26H28O6	436.189	+H	437.196	437.208	28	26.5	79712
49	1015171-69-3	丹酚酸A甲酯(Methyl salvionolate A)	C27H24O10	508.137	-H	507.13	507.115	-29.5	12.28	29673
50	203733-40-8	丹酚酸K(Salvianolic acid K)	C27H24O13	556.122	-H	555.114	555.129	26.9	1.03	16245
51	96400-45-2	木犀草素7-二葡萄糖苷酸(luteolin 7-diglucuronide)	C27H26O18	638.112	-H	637.105	637.092	-19.3	1.11	60958
52	480-10-4	山奈酚-3-葡萄糖鼠李糖苷(Kaempferol-3-glucorate rhamnoside)	C27H28O17	624.133	-H	623.125	623.117	-12.9	1.03	22523
53	56725-99-6	淫羊藿黄酮次甙I(Lcariside I)	C27H30O11	530.179	-H	529.172	529.181	18.2	1.06	412496
	56725-99-6	淫羊藿黄酮次甙I(Lcariside I)	C27H30O11	530.179	+H	531.186	531.196	18.9	1.08	308436
54	32426-34-9	牡荆素-4'-鼠李糖甙(Vitexin-4'-Rhamnoside)	C27H30O14	578.164	+H	579.171	579.169	-2.4	10.54	399
55	28638-13-3	槲皮素-3,7-二-O-鼠李糖苷(Quercetin 3,7-di-O-rhamnopyranoside)/牡荆素-4" -O-葡萄糖苷(Vitexin -4''-O-glucoside)/山柰酚-7-O-新橙皮糖苷（Kaempferol 7-O-neohesperidoside） #	C27H30O15	594.158	+H	595.166	595.166	-0.2	12.14	21084
56	32453-36-4	槲皮素-3-O-新橙皮苷(Quercetin 3-O-neohesperidoside)/槲皮素 3-O-葡萄糖基 (1→2)鼠李糖苷(Quercetin-3-O-D-glucosyl]-(1-2)-L-rhamnoside)#	C27H30O16	610.153	-H	609.146	609.143	-5.7	1.27	809
	32453-36-4	槲皮素-3-O-新橙皮苷(Quercetin 3-O-neohesperidoside)/槲皮素 3-O-葡萄糖基 (1→2)鼠李糖苷(Quercetin-3-O-D-glucosyl]-(1-2)-L-rhamnoside)#	C27H30O16	610.153	+H	611.161	611.138	-37.1	1.02	57186
57	55033-90-4	异鼠李素-3-O-新橙皮糖苷(Isorhamnetin 3-O-neohesperidin)	C28H32O16	624.169	+H	625.176	625.176	-0.1	12.95	543
58	47858-32-2	3-O-甲基槲皮素-7-O-Β-D-葡萄糖基-4′-O-Β-D-葡萄糖苷(3-O-Methylquercetin 4',7-di-β-D-glucopyranoside)/4'-甲基-杨梅素-3-O-芸香糖苷(4H-1-Benzopyran-4-one, 3-[[6-O-(6-deoxy-α-L-mannopyranosyl)-β-D-glucopyranosyl]oxy]-2-(3,5-dihydroxy-4-methoxyphenyl)-5,7-dihydroxy-) #	C28H32O17	640.164	-H	639.157	639.157	0.7	11.62	14512
59	60546-10-3	戈米辛D(gomisin D)	C28H34O10	530.215	-H	529.208	529.182	-49.6	1.06	69051
60	520-26-3	橙皮苷(Hesperidin)	C28H34O15	610.19	-H	609.182	609.183	1	13.49	3532
61	102607-20-5	Methyl lucidente G	C28H42O7	490.293	+H	491.3	491.3	-0.9	11.18	8278
62	765305-14-4	SALOR-INT L401137-1EA	C29H26N2O6	498.179	+H	499.186	499.186	-0.1	1.03	2915293
	765305-14-4	SALOR-INT L401137-1EA	C29H26N2O6	498.179	-H	497.172	497.171	-1.4	1.03	2393233
63	64917-82-4	五味子酯D(Schisantherin D)	C29H28O9	520.173	+H	521.181	521.169	-22.8	1.02	270461
64	28034-80-2	橙皮苷杂质2((2S)-2-(3,4-dimethoxyphenyl)-5-hydroxy-7-[(2S,3R,4S,5S,6R)-3,4,5-trihydroxy-6-[[(2R,3R,4R,5R,6S)-3,4,5-trihydroxy-6-methyloxan-2-yl]oxymethyl]oxan-2-yl]oxy-2,3-dihydrochromen-4-one)	C29H36O15	624.205	-H	623.198	623.207	14	23.09	514
65	56343-26-1	helichrysoside	C30H26O14	610.132	+H	611.14	611.138	-2.6	1.02	439059
66	865474-98-2	Bisisorhapontigenin A	C30H26O8	514.163	+H	515.17	515.159	-20.8	1.04	42924
67	13850-16-3	委陵菜酸(Tormentic acid)	C30H48O5	488.35	-H	487.343	487.342	-1.3	21.11	2115
68		(+)--落叶松脂醇 4'-O-葡萄糖-(1→3)-BETA-D-葡萄糖苷	C32H44O16	684.263	-H	683.256	683.225	-44.9	1.15	49016
69		Benzene, 1,4-bis(1-methylethoxy)-2,5-bis[(1E)-2-(2,4,6-trimethoxyphenyl)ethenyl]-	C34H42O8	578.288	+H	579.295	579.293	-3.8	26.5	100572
70		2(5H)-Furanone, 3-[14-[[2-[(2,6-dihydroxydodecyl)oxy]cyclohexyl]oxy]-13-hydroxytetradecyl]-	C36H66O7	610.481	+H	611.488	611.485	-4.5	12.33	104745
71		Epimedoside	C37H44O17	760.258	+H	761.265	761.266	1.5	1.03	101933
		Epimedoside	C37H44O17	760.258	-H	759.251	759.252	1.5	1.04	36163
72		Methanone, (4b-methyldibenzo[a,f]cyclopropa[cd]pentalene-8b,8c,8e(4bH)-triyl)tris[phenyl- (9CI)	C38H26O3	530.188	-H	529.181	529.182	1.2	1.06	582095
		Methanone, (4b-methyldibenzo[a,f]cyclopropa[cd]pentalene-8b,8c,8e(4bH)-triyl)tris[phenyl- (9CI)	C38H26O3	530.188	+H	531.195	531.196	1.2	1.08	446971
73	1612239-23-2	MYRICADENIN A	C39H40O17	780.227	+H	781.234	781.25	20.1	1.02	107513
74	100667-78-5	amarouciaxanthin A	C40H54O5	614.397	+H	615.404	615.403	-2.1	17.13	2765614
75		(3-oxo-1,3-dihydro-2-benzofuran-1,1-diyl)bis(4,1-phenylene) di(4-biphenylcarboxylate)	C46H30O6	678.204	+H	679.212	679.201	-15.2	1.41	8331
76		3-O-[1-2)-β-D-quinovopyranosyl （1-3）-β-D glucopyranosyl]-a-L-arabinopyranosyl jujubogenin	C47H76O17	912.508	-H	911.501	911.503	2.3	18.58	3627
77	501-97-3	根皮酸(propionic acid)	C9H10O3	166.063	+H	167.07	167.071	1.8	23.14	3500
78	85-91-6	2-甲氨基苯酸甲酯(Methyl 2-(methylamino)benzoate)	C9H11NO2	165.079	+H	166.086	166.086	-2.8	30.24	850
79	93-35-6	7-羟基香豆素(7-Hydroxycoumarin)	C9H6O3	162.032	+H	163.039	163.039	1.8	17.71	10281

## Sheet: S2
	Supplementary Table S2. List of compounds identified in J.o by LC–MS analysis. The table includes compound names, retention times (min), molecular ions, intensity and detected ionization modes (positive/negative).
	CAS number	Name	Chemical composition	Molecular weight	Adduct	Extraction Mass(Da)	Found At Mass(Da)	Error(ppm）	Found At RT（min）	Intensity
1		3-(4'-氟苯基)-丙烯酸甲酯	C10H9FO2	180.059	-H	179.051	179.056	28.3	1.09	30041
2	5989-02-6	黑麦草内酯(Loliolid)	C11H16O3	196.11	+H	197.117	197.112	-27.9	23.53	1991
3	2482-39-5	2-癸烯酸甲酯(Methyl 2-decenoate)	C11H20O2	184.146	+H	185.154	185.154	-0.1	25.75	2119
4	2921894-12-2	3,7-dimethoxynaphthalen-2-ol	C12H12O3	204.079	+H	205.086	205.086	-0.5	26.49	1253631
5	90-74-4	芦丁糖(Rutinose)	C12H22O10	326.121	-H	325.114	325.112	-5.1	1.7	1316
6	89-48-5	乙酸薄荷酯(Menthylacetate)	C12H22O2	198.162	+H	199.169	199.169	-0.4	27.98	29238
7	84812-00-0	3,4-dimethoxyphenyl-β-D-glucopyranoside	C14H20O8	316.116	+H	317.123	317.115	-24.9	26.48	71601
8	518-82-1	大黄素(Emodin)/芹菜素(apigenin)#	C15H10O5	270.053	-H	269.046	269.045	-1.4	17.28	4421
9	520-18-3	山柰酚(Kaempferol)	C15H10O6	286.048	-H	285.04	285.039	-3.4	15.62	4545
10		8-(二甲基烯丙基)-7-羟基-6-甲氧基香豆素	C15H16O4	260.105	+H	261.112	261.088	-92.7	1	54382
11	19912-84-6	恰米醛(chamigrenal)/五味子烯(3,5,6,6-tetramethyl-4,5,5a,6,7,8-hexahydrocyclopenta[c]pentalen-2(1H)-one)#	C15H22O	218.167	+H	219.174	219.174	-0.7	24.95	16633
12	80286-58-4	青蒿酸(artemisic acid)	C15H22O2	234.162	-H	233.155	233.154	-0.9	24.98	20389
	80286-58-4	青蒿酸(artemisic acid)	C15H22O2	234.162	+H	235.169	235.169	-1	25.1	90229
13		(11R)-dihydroartemisinic aldehyde	C15H24O	220.183	-H	219.175	219.176	0.4	30.02	1564
14	6926-08-5	哈巴苷(Harpagide)	C15H24O10	364.137	-H	363.13	363.124	-16	24.19	281
15	50400-64-1	7-甲基黄酮(7-methylflavone)	C16H12O2	236.084	-H	235.076	235.076	-0.8	1.04	3036
16	569-05-1	迷人醇(Fallacinol)/香叶木素(Diosmetin)/山奈素(Kaemperide) #	C16H12O6	300.063	-H	299.056	299.055	-3.1	17.46	8887
	569-05-1	迷人醇(Fallacinol)/香叶木素(Diosmetin)/山奈素(Kaemperide) #	C16H12O6	300.063	+H	301.071	301.071	-0.3	11.63	25217
17	571-74-4	3,4',5,7-四羟基-8-甲氧基黄酮(8-Methoxykaempferol)/3-邻甲基槲皮素(3-O-Methylquercetin) #	C16H12O7	316.058	-H	315.051	315.041	-33.3	1.27	33737
18	1448667-05-7	Alpiniaterpene A	C16H22O4	278.152	+H	279.159	279.159	-0.3	26.48	1596620
19	155969-61-2	baihuaqianhuaside	C16H22O8	342.131	-H	341.124	341.107	-49	1.16	362337
20		(1R,4R,5S)-5-endo-hydroxycamphor5-O-β-D-glucopyranoside	C16H26O8	346.163	-H	345.155	345.156	0.5	1.2	810
21	57-10-3	棕榈酸(palmitic acid)	C16H32O2	256.24	-H	255.233	255.232	-3	31.55	37136
22	158732-59-3	丹酚酸F(Salvianolic acid F)/5,7-二甲氧基木犀草素(5,7-Dimethoxyluteolin)#	C17H14O6	314.079	-H	313.072	313.064	-23.4	1.09	89101
	158732-59-3	丹酚酸F(Salvianolic acid F)/5,7-二甲氧基木犀草素(5,7-Dimethoxyluteolin)#	C17H14O6	314.079	+H	315.086	315.08	-20.2	1.19	391204
23	24512-63-8	京尼平苷(Geniposide)	C17H24O10	388.137	-H	387.13	387.112	-45.6	1.16	299708
24	63133-75-5	Triisobutyl citrate	C18H32O7	360.215	+H	361.222	361.222	-0.4	26.37	134207
25	2724-58-5	16-甲基十七烷酸(isostearic acid）	C18H36O2	284.272	-H	283.264	283.263	-2.8	27.14	5120
26	568-72-9	丹参酮II(Tanshinone IIA)	C19H18O3	294.126	-H	293.118	292.086	-3522.4	1.2	3911
27	855-97-0	3,4,5,7-四甲氧基黄酮(Methoxyluteolin)	C19H18O6	342.11	-H	341.103	341.107	12.1	1.16	1686577
28	67529-83-3	12-羟基-9-十八烯酸甲酯(Methyl ricinelaidate)	C19H36O3	312.266	+H	313.274	313.274	-0.7	30.39	36454
29	108906-50-9	淫羊藿苷C(Icariside C)	C20H16O5	336.1	+H	337.107	337.106	-3.4	23.33	18735
30	99882-10-7	山奈酚-3-O-阿拉伯糖苷(Kaempferol 3-O-α-L-arabinopyranoside)	C20H18O10	418.09	-H	417.083	417.08	-7.1	1.11	51289
31	481-53-8	橘皮素(Tangeretin)/5,7,3',4',5'-五甲氧基黄酮(3',4',5,5',7-Pentamethoxyflavone) #	C20H20O7	372.121	+H	373.128	372.102	-2749.5	30.66	12393
32	174591-47-0	迷迭香酸乙酯(Ethyl rosmarinate)	C20H20O8	388.116	-H	387.109	387.112	8.5	1.16	1429235
33	78919-28-5	襄五脂素(Chicanine)	C20H22O5	342.147	-H	341.139	341.107	-93.7	1.16	26920
34	309257-29-2	4-tert-Octylphenol-glucuronide	C20H30O7	382.199	+H	383.206	383.204	-5.2	26.38	456752
35	137592-12-2	二氢槲皮素-7-0-鼠李糖苷(Taxifolin 7-rhamnoside)	C21H22O11	450.116	+H	451.123	451.128	10.6	17.98	1102
36	1985597-72-5	柚皮素-7-O-Β-D-葡萄糖醛酸甲酯(Naringenin7-O-β-D-glucuronidemethylester)	C22H22O11	462.116	-H	461.109	461.105	-8.9	12.28	63285
	1985597-72-5	柚皮素-7-O-Β-D-葡萄糖醛酸甲酯(Naringenin7-O-β-D-glucuronidemethylester)	C22H22O11	462.116	+H	463.123	463.123	-0.9	11.63	229309
37	76735-57-4	3,5,6,7,8,3′,4′-七甲氧基黄酮(3,5,6,7,8,3',4'-heptemthoxyflavone)	C22H24O9	432.142	+H	433.149	433.132	-39.6	21.57	205136
38	487-35-4	丁香树脂酚(Syringaresinol)	C22H26O8	418.163	-H	417.155	417.152	-7.5	1.06	75584
39		圣草酚-7,3-二葡萄糖苷(Eriodictyol-7,3-diglucoside)	C22H32O17	568.164	-H	567.157	567.154	-3.9	1.01	23760
40	40039-49-4	丁香亭-3-O-葡糖苷(Syringetin 3-O-β-D-glucoside)	C23H24O13	508.122	-H	507.114	507.11	-9.2	12.28	63576
41	7439-44-3	trans－13－二十二碳一烯酸甲酯(Methyl trans-13-docosenoate)	C23H44O2	352.334	+H	353.341	353.342	2.6	29.42	1855482
42		3,6,9,12,15,18,21-Heptaoxatriacontan-1-ol	C23H48O8	452.335	+H	453.342	453.343	1.3	10.18	109795
43	144429-67-4	Aflavarin	C24H22O9	454.126	-H	453.119	453.131	25.6	1.19	4949
44	499985-15-8	Promestriene Impurity 2	C24H36O2	356.272	+H	357.279	357.279	-0.3	23.19	3515321
45		GLYCERYL STEARATE/MALEATE	C25H46O8	474.319	+H	475.327	475.325	-2.7	10.18	88600
46	39049-19-9	大花淫羊藿苷E(epimedoside E)	C26H26O10	498.153	-H	497.145	497.169	46.9	1.03	246569
	39049-19-9	大花淫羊藿苷E(epimedoside E)	C26H26O10	498.153	+H	499.16	499.186	53.3	1.01	104297
47	76735-57-4	香叶基黄酮A(Cannflavin A)	C26H28O6	436.189	+H	437.196	437.193	-6.4	22.34	244453
48	1015171-69-3	丹酚酸A甲酯(Methyl salvionolate A)	C27H24O10	508.137	-H	507.13	507.11	-39.3	12.28	12337
49	203733-40-8	丹酚酸K(Salvianolic acid K)	C27H24O13	556.122	-H	555.114	555.127	21.8	1.05	13831
50	96400-45-2	木犀草素7-二葡萄糖苷酸(luteolin 7-diglucuronide)	C27H26O18	638.112	-H	637.105	636.081	-1606.8	1.11	35719
51	480-10-4	山奈酚-3-葡萄糖鼠李糖苷(Kaempferol-3-glucorate rhamnoside)	C27H28O17	624.133	-H	623.125	623.113	-20.6	1.02	5515
52	56725-99-6	淫羊藿黄酮次甙I(Lcariside I)	C27H30O11	530.179	+H	531.186	531.195	17.5	1.23	25247
	56725-99-6	淫羊藿黄酮次甙I(Lcariside I)	C27H30O11	530.179	-H	529.172	529.178	12.8	1.08	157610
53	17306-46-6	牡荆素-4'-鼠李糖甙(Vitexin-4'-Rhamnoside)	C27H30O14	514.163	+H	515.17	515.159	-20.6	1.03	29364
54	28638-13-3	槲皮素-3,7-二-O-鼠李糖苷(Quercetin 3,7-di-O-rhamnopyranoside)/牡荆素-4" -O-葡萄糖苷(Vitexin -4''-O-glucoside)/山柰酚-7-O-新橙皮糖苷（Kaempferol 7-O-neohesperidoside） #	C27H30O15	594.158	-H	593.151	593.145	-9.9	11.66	7431
	28638-13-3	槲皮素-3,7-二-O-鼠李糖苷(Quercetin 3,7-di-O-rhamnopyranoside)/牡荆素-4" -O-葡萄糖苷(Vitexin -4''-O-glucoside)/山柰酚-7-O-新橙皮糖苷（Kaempferol 7-O-neohesperidoside） #	C27H30O15	594.158	+H	595.166	595.165	-0.7	11.01	36721
55	32426-34-9	槲皮素-3-O-新橙皮苷(Quercetin 3-O-neohesperidoside)/槲皮素 3-O-葡萄糖基 (1→2)鼠李糖苷(Quercetin-3-O-D-glucosyl]-(1-2)-L-rhamnoside)#	C27H30O16	610.153	-H	609.146	609.139	-11.6	1.27	825
	32426-34-9	槲皮素-3-O-新橙皮苷(Quercetin 3-O-neohesperidoside)/槲皮素 3-O-葡萄糖基 (1→2)鼠李糖苷(Quercetin-3-O-D-glucosyl]-(1-2)-L-rhamnoside)#	C27H30O16	610.153	+H	611.161	611.138	-37.8	1	50461
56	56343-26-1	异鼠李素-3-O-新橙皮糖苷(Isorhamnetin 3-O-neohesperidin)	C28H32O16	624.169	+H	625.176	624.459	-1146.8	29.31	807
57	47858-32-2	3-O-甲基槲皮素-7-O-Β-D-葡萄糖基-4′-O-Β-D-葡萄糖苷(3-O-Methylquercetin 4',7-di-β-D-glucopyranoside)/4'-甲基-杨梅素-3-O-芸香糖苷(4H-1-Benzopyran-4-one, 3-[[6-O-(6-deoxy-α-L-mannopyranosyl)-β-D-glucopyranosyl]oxy]-2-(3,5-dihydroxy-4-methoxyphenyl)-5,7-dihydroxy-) #	C28H32O17	640.164	-H	639.157	639.151	-8.9	11.65	13847
58	60546-10-3	戈米辛D(gomisin D)	C28H34O10	530.215	-H	529.208	529.179	-55.2	1.07	11555
59	520-26-3	橙皮苷(Hesperidin)	C28H34O15	610.19	-H	609.182	609.177	-9.8	13.07	4637
60	108906-50-9	Methyl lucidente G	C28H42O7	490.293	+H	491.3	491.3	-1	10.18	10685
61	765305-14-4	SALOR-INT L401137-1EA	C29H26N2O6	498.179	-H	497.172	497.169	-6.3	1.03	2608636
	765305-14-4	SALOR-INT L401137-1EA	C29H26N2O6	498.179	+H	499.186	499.186	0.3	1.01	2896978
62	64917-82-4	五味子酯D(Schisantherin D)	C29H28O9	520.173	+H	521.181	521.168	-23.3	1	339300
63	28034-80-2	橙皮苷杂质2((2S)-2-(3,4-dimethoxyphenyl)-5-hydroxy-7-[(2S,3R,4S,5S,6R)-3,4,5-trihydroxy-6-[[(2R,3R,4R,5R,6S)-3,4,5-trihydroxy-6-methyloxan-2-yl]oxymethyl]oxan-2-yl]oxy-2,3-dihydrochromen-4-one)	C29H36O15	624.205	-H	623.198	623.195	-5.1	27.12	594
64	56343-26-1	helichrysoside	C30H26O14	610.132	+H	611.14	611.138	-3.2	1	422579
65	93-35-6	Bisisorhapontigenin A	C30H26O8	578.164	+H	579.171	579.172	2.4	26.41	476
66	13850-16-3	委陵菜酸(Tormentic acid)	C30H48O5	488.35	-H	487.343	487.338	-10.2	21.22	2005
67		(+)--落叶松脂醇 4'-O-葡萄糖-(1→3)-BETA-D-葡萄糖苷	C32H44O16	684.263	-H	683.256	683.22	-52.5	1.14	23339
68		Benzene, 1,4-bis(1-methylethoxy)-2,5-bis[(1E)-2-(2,4,6-trimethoxyphenyl)ethenyl]-	C34H42O8	578.288	+H	579.295	579.293	-4.2	26.49	175981
69		2(5H)-Furanone, 3-[14-[[2-[(2,6-dihydroxydodecyl)oxy]cyclohexyl]oxy]-13-hydroxytetradecyl]-	C36H66O7	610.481	+H	611.488	611.485	-4.8	12.32	98724
70		Epimedoside	C37H44O17	760.258	+H	761.265	761.266	0.8	1.01	102723
		Epimedoside	C37H44O17	760.258	-H	759.251	759.254	3.9	1.03	55181
71		Methanone, (4b-methyldibenzo[a,f]cyclopropa[cd]pentalene-8b,8c,8e(4bH)-triyl)tris[phenyl- (9CI)	C38H26O3	530.188	-H	529.181	529.179	-4.2	1.08	179557
		Methanone, (4b-methyldibenzo[a,f]cyclopropa[cd]pentalene-8b,8c,8e(4bH)-triyl)tris[phenyl- (9CI)	C38H26O3	530.188	+H	531.195	531.196	0.8	1.23	35013
72	1612239-23-2	MYRICADENIN A	C39H40O17	780.227	+H	781.234	781.249	20	1	190679
73	100667-78-5	amarouciaxanthin A	C40H54O5	614.397	+H	615.404	615.403	-1.7	16.33	2899282
74		(3-oxo-1,3-dihydro-2-benzofuran-1,1-diyl)bis(4,1-phenylene) di(4-biphenylcarboxylate)	C46H30O6	678.204	+H	679.212	679.201	-16.2	1.24	4831
75		3-O-[1-2)-β-D-quinovopyranosyl （1-3）-β-D glucopyranosyl]-a-L-arabinopyranosyl jujubogenin	C47H76O17	912.508	-H	911.501	911.491	-10.4	18.71	2781
76	501-97-3	根皮酸(propionic acid)	C9H10O3	166.063	+H	167.07	167.07	0.6	22.98	10108
77	85-91-6	2-甲氨基苯酸甲酯(Methyl 2-(methylamino)benzoate)	C9H11NO2	165.079	+H	166.086	166.088	10.8	31.25	1751
78	93-35-6	7-羟基香豆素(7-Hydroxycoumarin)	C9H6O3	162.032	+H	163.039	163.039	1	16.74	21280

## Sheet: S3
	Supplementary Table S3. List of compounds identified in S.l by LC–MS analysis. The table includes compound names, retention times (min), molecular ions, intensity and detected ionization modes (positive/negative).
	CAS number	Name	Chemical composition	Molecular weight	Adduct	Extraction Mass(Da)	Found At Mass(Da)	Error(ppm）	Found At RT（min）	Intensity
1		3-(4'-氟苯基)-丙烯酸甲酯	C10H9FO2	180.059	-H	179.051	179.056	26.7	1.14	10614
2	5989-02-6	黑麦草内酯(Loliolid)	C11H16O3	196.11	+H	197.117	197.109	-41.3	20.46	1999
3	2482-39-5	2-癸烯酸甲酯(Methyl 2-decenoate)	C11H20O2	184.146	+H	185.154	185.153	-1	25.76	944
4	2921894-12-2	3,7-dimethoxynaphthalen-2-ol	C12H12O3	204.079	+H	205.086	205.086	-0.7	26.48	689915
5	90-74-4	芦丁糖(Rutinose)	C12H22O10	326.121	-H	325.114	325.114	0.8	1.86	3551
6	89-48-5	乙酸薄荷酯(Menthylacetate)	C12H22O2	198.162	+H	199.169	199.169	-0.5	27.96	9202
7	84812-00-0	3,4-dimethoxyphenyl-β-D-glucopyranoside	C14H20O8	316.116	+H	317.123	317.115	-24.9	26.48	56524
8	518-82-1	大黄素(Emodin)/芹菜素(apigenin) #	C15H10O5	270.053	-H	269.046	269.046	0.9	17.26	2895
9	520-18-3	山柰酚(Kaempferol)	C15H10O6	286.048	-H	285.04	285.041	0.9	15.41	5596
10		8-(二甲基烯丙基)-7-羟基-6-甲氧基香豆素	C15H16O4	260.105	+H	261.112	261.088	-92.1	1.03	34126
11	19912-84-6	恰米醛(chamigrenal)/五味子烯(3,5,6,6-tetramethyl-4,5,5a,6,7,8-hexahydrocyclopenta[c]pentalen-2(1H)-one)#	C15H22O	218.167	+H	219.174	219.174	0	24.96	9156
12	80286-58-4	青蒿酸(artemisic acid)	C15H22O2	234.162	-H	233.155	233.155	2.4	24.9	6610
	80286-58-4	青蒿酸(artemisic acid)	C15H22O2	234.162	+H	235.169	235.169	0.3	25.09	17744
13		(11R)-dihydroartemisinic aldehyde	C15H24O	220.183	-H	219.175	219.176	0.6	30.43	1941
14	6926-08-5	哈巴苷(Harpagide)	C15H24O10	364.137	-H	363.13	363.135	14.2	16.58	452
15	50400-64-1	7-甲基黄酮(7-methylflavone)	C16H12O2	236.084	-H	235.076	235.076	-2	1.03	8399
16	569-05-1	迷人醇(Fallacinol)/香叶木素(Diosmetin)/山奈素(Kaemperide) #	C16H12O6	300.063	-H	299.056	299.055	-3.1	17.46	8887
	569-05-1	迷人醇(Fallacinol)/香叶木素(Diosmetin)/山奈素(Kaemperide) #	C16H12O6	300.063	+H	301.071	301.071	0.6	12.81	15121
17	571-74-4	3,4',5,7-四羟基-8-甲氧基黄酮(8-Methoxykaempferol)/3-邻甲基槲皮素(3-O-Methylquercetin) #	C16H12O7	316.058	-H	315.051	315.042	-29.1	1.28	74853
18	1448667-05-7	Alpiniaterpene A	C16H22O4	278.152	+H	279.159	279.159	-0.9	26.48	831225
	1448667-05-7	Alpiniaterpene A	C16H22O4	278.152	-H	277.145	277.145	2	24.1	18078
19	155969-61-2	baihuaqianhuaside	C16H22O8	342.131	-H	341.124	341.109	-43.5	1.18	645394
20		(1R,4R,5S)-5-endo-hydroxycamphor5-O-β-D-glucopyranoside	C16H26O8	346.163	-H	345.155	345.152	-11.1	1.25	1139
21	57-10-3	棕榈酸(palmitic acid)	C16H32O2	256.24	-H	255.233	255.233	2.2	31.52	11234
22	158732-59-3	丹酚酸F(Salvianolic acid F)/5,7-二甲氧基木犀草素(5,7-Dimethoxyluteolin)#	C17H14O6	314.079	-H	313.072	313.066	-18	1.08	61365
	158732-59-3	丹酚酸F(Salvianolic acid F)/5,7-二甲氧基木犀草素(5,7-Dimethoxyluteolin)#	C17H14O6	314.079	+H	315.086	315.08	-20.3	1.1	931043
23	24512-63-8	京尼平苷(Geniposide)	C17H24O10	388.137	-H	387.13	387.115	-39	1.18	563187
24		Triisobutyl citrate	C18H32O7	360.215	+H	361.222	361.222	-0.2	26.37	45643
25	2724-58-5	16-甲基十七烷酸(isostearic acid）	C18H36O2	284.272	-H	283.264	283.264	0.2	26.83	4699
26	568-72-9	丹参酮II(Tanshinone IIA)	C19H18O3	294.126	-H	293.118	292.087	-3518.1	1.17	13847
27	855-97-0	3,4,5,7-四甲氧基黄酮(Methoxyluteolin)	C19H18O6	342.11	-H	341.103	341.109	17.4	1.18	1652195
28	14620-36-1	反式-6-十八烯酸甲酯(Methyl 6-octadecenoate)/十八烯酸甲酯(Methyl oleic acid) #	C19H36O2	296.272	+H	297.279	297.277	-4.7	1.17	4093
29	67529-83-3	12-羟基-9-十八烯酸甲酯(Methyl ricinelaidate)	C19H36O3	312.266	+H	313.274	313.274	0.8	30.36	10239
30	108906-50-9	淫羊藿苷C(Icariside C)	C20H16O5	336.1	+H	337.107	337.105	-5.2	23.41	14877
31	99882-10-7	山奈酚-3-O-阿拉伯糖苷(Kaempferol 3-O-α-L-arabinopyranoside)	C20H18O10	418.09	-H	417.083	417.082	-1.8	1.09	52447
32	481-53-8	橘皮素(Tangeretin)/5,7,3',4',5'-五甲氧基黄酮(3',4',5,5',7-Pentamethoxyflavone) #	C20H20O7	372.121	+H	373.128	373.128	0.3	21.72	4772
33	174591-47-0	迷迭香酸乙酯(Ethyl rosmarinate)	C20H20O8	388.116	-H	387.109	387.114	14.9	1.18	1404750
34	78919-28-5	襄五脂素(Chicanine)	C20H22O5	342.147	-H	341.139	341.109	-88.3	1.18	66373
35	309257-29-2	4-tert-Octylphenol-glucuronide	C20H30O7	382.199	+H	383.206	383.204	-6.2	26.37	170847
36	137592-12-2	二氢槲皮素-7-0-鼠李糖苷(Taxifolin 7-rhamnoside)	C21H22O11	450.116	+H	451.123	451.114	-22.1	12.36	383
37	1985597-72-5	柚皮素-7-O-Β-D-葡萄糖醛酸甲酯(Naringenin7-O-β-D-glucuronidemethylester)	C22H22O11	462.116	-H	461.109	461.109	0.3	12.12	60339
	1985597-72-5	柚皮素-7-O-Β-D-葡萄糖醛酸甲酯(Naringenin7-O-β-D-glucuronidemethylester)	C22H22O11	462.116	+H	463.123	463.124	0.5	12.81	123000
38	76735-57-4	3,5,6,7,8,3′,4′-七甲氧基黄酮(3,5,6,7,8,3',4'-heptemthoxyflavone)	C22H24O9	432.142	+H	433.149	433.15	0.5	21.27	2926
39	487-35-4	丁香树脂酚(Syringaresinol)	C22H26O8	418.163	-H	417.155	417.155	-2.2	1.04	23724
40		圣草酚-7,3-二葡萄糖苷(Eriodictyol-7,3-diglucoside)	C22H32O17	568.164	-H	567.157	567.156	-0.4	1.02	26677
41	40039-49-4	丁香亭-3-O-葡糖苷(Syringetin 3-O-β-D-glucoside)	C23H24O13	508.122	-H	507.114	507.114	0.1	12.12	67764
42	55033-90-4	trans－13－二十二碳一烯酸甲酯(Methyl trans-13-docosenoate)	C23H44O2	352.334	+H	353.341	353.342	1.7	29.73	80260
43		3,6,9,12,15,18,21-Heptaoxatriacontan-1-ol	C23H48O8	452.335	+H	453.342	453.344	3	11.27	86894
44	144429-67-4	Aflavarin	C24H22O9	454.126	-H	453.119	453.136	36.5	1.15	7404
45	499985-15-8	Promestriene Impurity 2	C24H36O2	356.272	+H	357.279	357.279	-0.8	23.26	4439893
46		GLYCERYL STEARATE/MALEATE	C25H46O8	474.319	+H	475.327	475.326	-1.5	11.27	76644
47	39049-19-9	大花淫羊藿苷E(epimedoside E)	C26H26O10	498.153	-H	497.145	497.172	53.5	1.03	85231
	39049-19-9	大花淫羊藿苷E(epimedoside E)	C26H26O10	498.153	+H	499.16	499.186	53.2	1.03	120206
48	76735-57-4	香叶基黄酮A(Cannflavin A)	C26H28O6	436.189	+H	437.196	437.208	28.6	26.48	49258
49	1015171-69-3	丹酚酸A甲酯(Methyl salvionolate A)	C27H24O10	508.137	-H	507.13	507.115	-29.6	12.12	29778
50	203733-40-8	丹酚酸K(Salvianolic acid K)	C27H24O13	556.122	-H	555.114	555.131	29.3	1.02	14266
51	96400-45-2	木犀草素7-二葡萄糖苷酸(luteolin 7-diglucuronide)	C27H26O18	638.112	-H	637.105	637.092	-19.5	1.11	79130
52	480-10-4	山奈酚-3-葡萄糖鼠李糖苷(Kaempferol-3-glucorate rhamnoside)	C27H28O17	624.133	-H	623.125	623.119	-10.2	1.02	34989
53	56725-99-6	淫羊藿黄酮次甙I(Lcariside I)	C27H30O11	530.179	+H	531.186	531.196	19.4	1.08	313891
	56725-99-6	淫羊藿黄酮次甙I(Lcariside I)	C27H30O11	530.179	-H	529.172	529.182	19.6	1.06	363381
54	17306-46-6	牡荆素-4'-鼠李糖甙(Vitexin-4'-Rhamnoside)	C27H30O14	578.164	+H	579.171	579.177	10.6	23.35	545
55	28638-13-3	槲皮素-3,7-二-O-鼠李糖苷(Quercetin 3,7-di-O-rhamnopyranoside)/牡荆素-4" -O-葡萄糖苷(Vitexin -4''-O-glucoside)/山柰酚-7-O-新橙皮糖苷（Kaempferol 7-O-neohesperidoside） #	C27H30O15	594.158	-H	593.151	593.152	0.6	11.47	8773
	28638-13-3	槲皮素-3,7-二-O-鼠李糖苷(Quercetin 3,7-di-O-rhamnopyranoside)/牡荆素-4" -O-葡萄糖苷(Vitexin -4''-O-glucoside)/山柰酚-7-O-新橙皮糖苷（Kaempferol 7-O-neohesperidoside） #	C27H30O15	594.158	+H	595.166	595.166	-0.3	12.15	21863
56	32426-34-9	槲皮素-3-O-新橙皮苷(Quercetin 3-O-neohesperidoside)/槲皮素 3-O-葡萄糖基 (1→2)鼠李糖苷(Quercetin-3-O-D-glucosyl]-(1-2)-L-rhamnoside) #	C27H30O16	610.153	+H	611.161	611.138	-37.6	1.02	53013
	32426-34-9	槲皮素-3-O-新橙皮苷(Quercetin 3-O-neohesperidoside)/槲皮素 3-O-葡萄糖基 (1→2)鼠李糖苷(Quercetin-3-O-D-glucosyl]-(1-2)-L-rhamnoside)#	C27H30O16	610.153	-H	609.146	609.146	-0.1	1.13	1331
57	56343-26-1	异鼠李素-3-O-新橙皮糖苷(Isorhamnetin 3-O-neohesperidin)	C28H32O16	624.169	+H	625.176	625.176	0.2	12.7	429
58	47858-32-2	3-O-甲基槲皮素-7-O-Β-D-葡萄糖基-4′-O-Β-D-葡萄糖苷(3-O-Methylquercetin 4',7-di-β-D-glucopyranoside)/4'-甲基-杨梅素-3-O-芸香糖苷(4H-1-Benzopyran-4-one, 3-[[6-O-(6-deoxy-α-L-mannopyranosyl)-β-D-glucopyranosyl]oxy]-2-(3,5-dihydroxy-4-methoxyphenyl)-5,7-dihydroxy-) #	C28H32O17	640.164	-H	639.157	639.157	1	11.47	17557
59	60546-10-3	戈米辛D(gomisin D)	C28H34O10	530.215	-H	529.208	529.182	-48.6	1.06	69959
60	520-26-3	橙皮苷(Hesperidin)	C28H34O15	610.19	-H	609.182	609.183	0.9	13.28	2999
61	102607-20-5	Methyl lucidente G	C28H42O7	490.293	+H	491.3	491.3	-1.3	11.28	9935
62	765305-14-4	SALOR-INT L401137-1EA	C29H26N2O6	498.179	-H	497.172	497.172	0.2	1.03	1440802
	765305-14-4	SALOR-INT L401137-1EA	C29H26N2O6	498.179	+H	499.186	499.186	0.1	1.03	3438154
63	64917-82-4	五味子酯D(Schisantherin D)	C29H28O9	520.173	+H	521.181	521.169	-22.4	1.03	461656
64	28034-80-2	橙皮苷杂质2((2S)-2-(3,4-dimethoxyphenyl)-5-hydroxy-7-[(2S,3R,4S,5S,6R)-3,4,5-trihydroxy-6-[[(2R,3R,4R,5R,6S)-3,4,5-trihydroxy-6-methyloxan-2-yl]oxymethyl]oxan-2-yl]oxy-2,3-dihydrochromen-4-one)	C29H36O15	624.205	-H	623.198	623.198	0.5	11.65	10053
65	56343-26-1	helichrysoside	C30H26O14	610.132	+H	611.14	611.138	-3	1.02	429826
66	93-35-6	Bisisorhapontigenin A	C30H26O8	514.163	+H	515.17	515.159	-21.3	1.04	34070
67	13850-16-3	委陵菜酸(Tormentic acid)	C30H48O5	488.35	-H	487.343	487.343	0.7	21.09	2051
68		(+)--落叶松脂醇 4'-O-葡萄糖-(1→3)-BETA-D-葡萄糖苷	C32H44O16	684.263	-H	683.256	683.227	-42.4	1.17	47070
69		Benzene, 1,4-bis(1-methylethoxy)-2,5-bis[(1E)-2-(2,4,6-trimethoxyphenyl)ethenyl]-	C34H42O8	578.288	+H	579.295	579.293	-4	26.48	113688
70		2(5H)-Furanone, 3-[14-[[2-[(2,6-dihydroxydodecyl)oxy]cyclohexyl]oxy]-13-hydroxytetradecyl]-	C36H66O7	610.481	+H	611.488	611.485	-4.8	12.32	98724
71		Epimedoside	C37H44O17	760.258	+H	761.265	761.266	0.9	1.03	139180
		Epimedoside	C37H44O17	760.258	-H	759.251	759.254	3.9	1.03	55181
72		Methanone, (4b-methyldibenzo[a,f]cyclopropa[cd]pentalene-8b,8c,8e(4bH)-triyl)tris[phenyl- (9CI)	C38H26O3	530.188	-H	529.181	529.182	1.9	1.06	528336
		Methanone, (4b-methyldibenzo[a,f]cyclopropa[cd]pentalene-8b,8c,8e(4bH)-triyl)tris[phenyl- (9CI)	C38H26O3	530.188	+H	531.195	531.196	1.7	1.08	460580
73	1612239-23-2	MYRICADENIN A	C39H40O17	780.227	+H	781.234	781.249	19.2	1.03	373808
74	100667-78-5	amarouciaxanthin A	C40H54O5	614.397	+H	615.404	615.403	-1.7	17.16	3109422
75		(3-oxo-1,3-dihydro-2-benzofuran-1,1-diyl)bis(4,1-phenylene) di(4-biphenylcarboxylate)	C46H30O6	678.204	+H	679.212	679.201	-15.3	1.4	8046
76		3-O-[1-2)-β-D-quinovopyranosyl （1-3）-β-D glucopyranosyl]-a-L-arabinopyranosyl jujubogenin	C47H76O17	912.508	-H	911.501	911.503	2.4	18.54	3207
77	501-97-3	根皮酸(propionic acid)	C9H10O3	166.063	+H	167.07	167.07	1	23.13	3419
78	85-91-6	2-甲氨基苯酸甲酯(Methyl 2-(methylamino)benzoate)	C9H11NO2	165.079	+H	166.086	166.087	1.8	33.56	1184
79	93-35-6	7-羟基香豆素(7-Hydroxycoumarin)	C9H6O3	162.032	+H	163.039	163.039	0.8	17.73	10877

## Sheet: S4
		Supplementary Table S4. List of 78 compounds common to all three herbal extracts and Full names and isomeric forms of compounds presented in Supplementary Figure S1
		# indicates isomers, and * denotes a shortened form of the full compound name.
		R.h.	J.o.	S.l.
	1	3-(4'-氟苯基)-丙烯酸甲酯	3-(4'-氟苯基)-丙烯酸甲酯	3-(4'-氟苯基)-丙烯酸甲酯
	2	黑麦草内酯(Loliolid)	黑麦草内酯(Loliolid)	黑麦草内酯(Loliolid)
	3	2-癸烯酸甲酯(Methyl 2-decenoate)	2-癸烯酸甲酯(Methyl 2-decenoate)	2-癸烯酸甲酯(Methyl 2-decenoate)
	4	3,7-dimethoxynaphthalen-2-ol	3,7-dimethoxynaphthalen-2-ol	3,7-dimethoxynaphthalen-2-ol
	5	芦丁糖(Rutinose)	芦丁糖(Rutinose)	芦丁糖(Rutinose)
	6	乙酸薄荷酯(Menthylacetate)	乙酸薄荷酯(Menthylacetate)	乙酸薄荷酯(Menthylacetate)
	7	3,4-dimethoxyphenyl-β-D-glucopyranoside	3,4-dimethoxyphenyl-β-D-glucopyranoside	3,4-dimethoxyphenyl-β-D-glucopyranoside
	8	大黄素(Emodin)/芹菜素(apigenin) #	大黄素(Emodin)/芹菜素（apigenin）#	大黄素(Emodin)/芹菜素(apigenin) #
	9	山柰酚(Kaempferol)	山柰酚(Kaempferol)	山柰酚(Kaempferol)
	10	8-(二甲基烯丙基)-7-羟基-6-甲氧基香豆素	8-(二甲基烯丙基)-7-羟基-6-甲氧基香豆素	8-(二甲基烯丙基)-7-羟基-6-甲氧基香豆素
	11	恰米醛(chamigrenal)/五味子烯(3,5,6,6-tetramethyl-4,5,5a,6,7,8-hexahydrocyclopenta[c]pentalen-2(1H)-one)#	恰米醛(chamigrenal)/五味子烯(3,5,6,6-tetramethyl-4,5,5a,6,7,8-hexahydrocyclopenta[c]pentalen-2(1H)-one)#	恰米醛(chamigrenal)/五味子烯(3,5,6,6-tetramethyl-4,5,5a,6,7,8-hexahydrocyclopenta[c]pentalen-2(1H)-one)#
	12	青蒿酸(artemisic acid)	青蒿酸(artemisic acid)	青蒿酸(artemisic acid)
	13	(11R)-dihydroartemisinic aldehyde	(11R)-dihydroartemisinic aldehyde	(11R)-dihydroartemisinic aldehyde
	14	哈巴苷(Harpagide)	哈巴苷(Harpagide)	哈巴苷(Harpagide)
	15	7-甲基黄酮(7-methylflavone)	7-甲基黄酮(7-methylflavone)	7-甲基黄酮(7-methylflavone)
	16	迷人醇(Fallacinol)/香叶木素(Diosmetin)/山奈素(Kaemperide) #	迷人醇(Fallacinol)/香叶木素(Diosmetin)/山奈素(Kaemperide) #	迷人醇(Fallacinol)/香叶木素(Diosmetin)/山奈素(Kaemperide) #
	17	3,4',5,7-四羟基-8-甲氧基黄酮(8-Methoxykaempferol)/3-邻甲基槲皮素(3-O-Methylquercetin) #	3,4',5,7-四羟基-8-甲氧基黄酮(8-Methoxykaempferol)/3-邻甲基槲皮素(3-O-Methylquercetin) #	3,4',5,7-四羟基-8-甲氧基黄酮(8-Methoxykaempferol)/3-邻甲基槲皮素(3-O-Methylquercetin) #
	18	Alpiniaterpene A	Alpiniaterpene A	Alpiniaterpene A
	19	baihuaqianhuaside	baihuaqianhuaside	baihuaqianhuaside
	20	(1R,4R,5S)-5-endo-hydroxycamphor5-O-β-D-glucopyranoside	(1R,4R,5S)-5-endo-hydroxycamphor5-O-β-D-glucopyranoside	(1R,4R,5S)-5-endo-hydroxycamphor5-O-β-D-glucopyranoside
	21	棕榈酸(palmitic acid)	棕榈酸(palmitic acid)	棕榈酸(palmitic acid)
	22	丹酚酸F(Salvianolic acid F)/5,7-二甲氧基木犀草素(5,7-Dimethoxyluteolin) #	丹酚酸F(Salvianolic acid F)/5,7-二甲氧基木犀草素(5,7-Dimethoxyluteolin)#	丹酚酸F(Salvianolic acid F)/5,7-二甲氧基木犀草素(5,7-Dimethoxyluteolin)#
	23	京尼平苷(Geniposide)	京尼平苷(Geniposide)	京尼平苷(Geniposide)
	24	Triisobutyl citrate	Triisobutyl citrate	Triisobutyl citrate
	25	16-甲基十七烷酸(isostearic acid）	16-甲基十七烷酸(isostearic acid）	16-甲基十七烷酸(isostearic acid）
	26	丹参酮II(Tanshinone IIA)	丹参酮II(Tanshinone IIA)	丹参酮II(Tanshinone IIA)
	27	3,4,5,7-四甲氧基黄酮(Methoxyluteolin)	3,4,5,7-四甲氧基黄酮(Methoxyluteolin)	3,4,5,7-四甲氧基黄酮(Methoxyluteolin)
	28	12-羟基-9-十八烯酸甲酯(Methyl ricinelaidate)	12-羟基-9-十八烯酸甲酯(Methyl ricinelaidate)	12-羟基-9-十八烯酸甲酯(Methyl ricinelaidate)
	29	淫羊藿苷C(Icariside C)	淫羊藿苷C(Icariside C)	淫羊藿苷C(Icariside C)
	30	山奈酚-3-O-阿拉伯糖苷(Kaempferol 3-O-α-L-arabinopyranoside)	山奈酚-3-O-阿拉伯糖苷(Kaempferol 3-O-α-L-arabinopyranoside)	山奈酚-3-O-阿拉伯糖苷(Kaempferol 3-O-α-L-arabinopyranoside)
	31	橘皮素(Tangeretin)/5,7,3',4',5'-五甲氧基黄酮(3',4',5,5',7-Pentamethoxyflavone) #	橘皮素(Tangeretin)/5,7,3',4',5'-五甲氧基黄酮(3',4',5,5',7-Pentamethoxyflavone) #	橘皮素(Tangeretin)/5,7,3',4',5'-五甲氧基黄酮(3',4',5,5',7-Pentamethoxyflavone) #
	32	迷迭香酸乙酯(Ethyl rosmarinate)	迷迭香酸乙酯(Ethyl rosmarinate)	迷迭香酸乙酯(Ethyl rosmarinate)
	33	襄五脂素(Chicanine)	襄五脂素(Chicanine)	襄五脂素(Chicanine)
	34	4-tert-Octylphenol-glucuronide	4-tert-Octylphenol-glucuronide	4-tert-Octylphenol-glucuronide
	35	二氢槲皮素-7-0-鼠李糖苷(Taxifolin 7-rhamnoside)	二氢槲皮素-7-0-鼠李糖苷(Taxifolin 7-rhamnoside)	二氢槲皮素-7-0-鼠李糖苷(Taxifolin 7-rhamnoside)
	36	柚皮素-7-O-Β-D-葡萄糖醛酸甲酯(Naringenin7-O-β-D-glucuronidemethylester)	柚皮素-7-O-Β-D-葡萄糖醛酸甲酯(Naringenin7-O-β-D-glucuronidemethylester)	柚皮素-7-O-Β-D-葡萄糖醛酸甲酯(Naringenin7-O-β-D-glucuronidemethylester)
	37	3,5,6,7,8,3′,4′-七甲氧基黄酮(3,5,6,7,8,3',4'-heptemthoxyflavone)	3,5,6,7,8,3′,4′-七甲氧基黄酮(3,5,6,7,8,3',4'-heptemthoxyflavone)	3,5,6,7,8,3′,4′-七甲氧基黄酮(3,5,6,7,8,3',4'-heptemthoxyflavone)
	38	丁香树脂酚(Syringaresinol)	丁香树脂酚(Syringaresinol)	丁香树脂酚(Syringaresinol)
	39	圣草酚-7,3-二葡萄糖苷(Eriodictyol-7,3-diglucoside)	圣草酚-7,3-二葡萄糖苷(Eriodictyol-7,3-diglucoside)	圣草酚-7,3-二葡萄糖苷(Eriodictyol-7,3-diglucoside)
	40	丁香亭-3-O-葡糖苷(Syringetin 3-O-β-D-glucoside)	丁香亭-3-O-葡糖苷(Syringetin 3-O-β-D-glucoside)	丁香亭-3-O-葡糖苷(Syringetin 3-O-β-D-glucoside)
	41	trans－13－二十二碳一烯酸甲酯(Methyl trans-13-docosenoate)	trans－13－二十二碳一烯酸甲酯(Methyl trans-13-docosenoate)	trans－13－二十二碳一烯酸甲酯(Methyl trans-13-docosenoate)
	42	3,6,9,12,15,18,21-Heptaoxatriacontan-1-ol	3,6,9,12,15,18,21-Heptaoxatriacontan-1-ol	3,6,9,12,15,18,21-Heptaoxatriacontan-1-ol
	43	Aflavarin	Aflavarin	Aflavarin
	44	Promestriene Impurity 2	Promestriene Impurity 2	Promestriene Impurity 2
	45	GLYCERYL STEARATE/MALEATE	GLYCERYL STEARATE/MALEATE	GLYCERYL STEARATE/MALEATE
	46	大花淫羊藿苷E(epimedoside E)	大花淫羊藿苷E(epimedoside E)	大花淫羊藿苷E(epimedoside E)
	47	香叶基黄酮A(Cannflavin A)	香叶基黄酮A(Cannflavin A)	香叶基黄酮A(Cannflavin A)
	48	丹酚酸A甲酯(Methyl salvionolate A)	丹酚酸A甲酯(Methyl salvionolate A)	丹酚酸A甲酯(Methyl salvionolate A)
	49	丹酚酸K(Salvianolic acid K)	丹酚酸K(Salvianolic acid K)	丹酚酸K(Salvianolic acid K)
	50	木犀草素7-二葡萄糖苷酸(luteolin 7-diglucuronide)	木犀草素7-二葡萄糖苷酸(luteolin 7-diglucuronide)	木犀草素7-二葡萄糖苷酸(luteolin 7-diglucuronide)
	51	山奈酚-3-葡萄糖鼠李糖苷(Kaempferol-3-glucorate rhamnoside)	山奈酚-3-葡萄糖鼠李糖苷(Kaempferol-3-glucorate rhamnoside)	山奈酚-3-葡萄糖鼠李糖苷(Kaempferol-3-glucorate rhamnoside)
	52	淫羊藿黄酮次甙I(Lcariside I)	淫羊藿黄酮次甙I(Lcariside I)	淫羊藿黄酮次甙I(Lcariside I)
	53	牡荆素-4'-鼠李糖甙(Vitexin-4'-Rhamnoside)	牡荆素-4'-鼠李糖甙(Vitexin-4'-Rhamnoside)	牡荆素-4'-鼠李糖甙(Vitexin-4'-Rhamnoside)
	54	槲皮素-3,7-二-O-鼠李糖苷(Quercetin 3,7-di-O-rhamnopyranoside)/牡荆素-4" -O-葡萄糖苷(Vitexin -4''-O-glucoside)/山柰酚-7-O-新橙皮糖苷（Kaempferol 7-O-neohesperidoside） #	槲皮素-3,7-二-O-鼠李糖苷(Quercetin 3,7-di-O-rhamnopyranoside)/牡荆素-4" -O-葡萄糖苷(Vitexin -4''-O-glucoside)/山柰酚-7-O-新橙皮糖苷（Kaempferol 7-O-neohesperidoside） #	槲皮素-3,7-二-O-鼠李糖苷(Quercetin 3,7-di-O-rhamnopyranoside)/牡荆素-4" -O-葡萄糖苷(Vitexin -4''-O-glucoside)/山柰酚-7-O-新橙皮糖苷（Kaempferol 7-O-neohesperidoside） #
	55	槲皮素-3-O-新橙皮苷(Quercetin 3-O-neohesperidoside)/槲皮素 3-O-葡萄糖基 (1→2)鼠李糖苷(Quercetin-3-O-D-glucosyl]-(1-2)-L-rhamnoside)#	槲皮素-3-O-新橙皮苷(Quercetin 3-O-neohesperidoside)/槲皮素 3-O-葡萄糖基 (1→2)鼠李糖苷(Quercetin-3-O-D-glucosyl]-(1-2)-L-rhamnoside)#	槲皮素-3-O-新橙皮苷(Quercetin 3-O-neohesperidoside)/槲皮素 3-O-葡萄糖基 (1→2)鼠李糖苷(Quercetin-3-O-D-glucosyl]-(1-2)-L-rhamnoside) #
	56	异鼠李素-3-O-新橙皮糖苷(Isorhamnetin 3-O-neohesperidin)	异鼠李素-3-O-新橙皮糖苷(Isorhamnetin 3-O-neohesperidin)	异鼠李素-3-O-新橙皮糖苷(Isorhamnetin 3-O-neohesperidin)
	57	3-O-甲基槲皮素-7-O-Β-D-葡萄糖基-4′-O-Β-D-葡萄糖苷(3-O-Methylquercetin 4',7-di-β-D-glucopyranoside)/4'-甲基-杨梅素-3-O-芸香糖苷(4H-1-Benzopyran-4-one, 3-[[6-O-(6-deoxy-α-L-mannopyranosyl)-β-D-glucopyranosyl]oxy]-2-(3,5-dihydroxy-4-methoxyphenyl)-5,7-dihydroxy-) #	3-O-甲基槲皮素-7-O-Β-D-葡萄糖基-4′-O-Β-D-葡萄糖苷(3-O-Methylquercetin 4',7-di-β-D-glucopyranoside)/4'-甲基-杨梅素-3-O-芸香糖苷(4H-1-Benzopyran-4-one, 3-[[6-O-(6-deoxy-α-L-mannopyranosyl)-β-D-glucopyranosyl]oxy]-2-(3,5-dihydroxy-4-methoxyphenyl)-5,7-dihydroxy-) #	3-O-甲基槲皮素-7-O-Β-D-葡萄糖基-4′-O-Β-D-葡萄糖苷(3-O-Methylquercetin 4',7-di-β-D-glucopyranoside)/4'-甲基-杨梅素-3-O-芸香糖苷(4H-1-Benzopyran-4-one, 3-[[6-O-(6-deoxy-α-L-mannopyranosyl)-β-D-glucopyranosyl]oxy]-2-(3,5-dihydroxy-4-methoxyphenyl)-5,7-dihydroxy-) #
	58	戈米辛D(gomisin D)	戈米辛D(gomisin D)	戈米辛D(gomisin D)
	59	橙皮苷(Hesperidin)	橙皮苷(Hesperidin)	橙皮苷(Hesperidin)
	60	Methyl lucidente G	Methyl lucidente G	Methyl lucidente G
	61	SALOR-INT L401137-1EA	SALOR-INT L401137-1EA	SALOR-INT L401137-1EA
	62	五味子酯D(Schisantherin D)	五味子酯D(Schisantherin D)	五味子酯D(Schisantherin D)
	63	橙皮苷杂质2((2S)-2-(3,4-dimethoxyphenyl)-5-hydroxy-7-[(2S,3R,4S,5S,6R)-3,4,5-trihydroxy-6-[[(2R,3R,4R,5R,6S)-3,4,5-trihydroxy-6-methyloxan-2-yl]oxymethyl]oxan-2-yl]oxy-2,3-dihydrochromen-4-one)	橙皮苷杂质2((2S)-2-(3,4-dimethoxyphenyl)-5-hydroxy-7-[(2S,3R,4S,5S,6R)-3,4,5-trihydroxy-6-[[(2R,3R,4R,5R,6S)-3,4,5-trihydroxy-6-methyloxan-2-yl]oxymethyl]oxan-2-yl]oxy-2,3-dihydrochromen-4-one)	橙皮苷杂质2((2S)-2-(3,4-dimethoxyphenyl)-5-hydroxy-7-[(2S,3R,4S,5S,6R)-3,4,5-trihydroxy-6-[[(2R,3R,4R,5R,6S)-3,4,5-trihydroxy-6-methyloxan-2-yl]oxymethyl]oxan-2-yl]oxy-2,3-dihydrochromen-4-one)
	64	helichrysoside	helichrysoside	helichrysoside
	65	Bisisorhapontigenin A	Bisisorhapontigenin A	Bisisorhapontigenin A
	66	委陵菜酸(Tormentic acid)	委陵菜酸(Tormentic acid)	委陵菜酸(Tormentic acid)
	67	(+)--落叶松脂醇 4'-O-葡萄糖-(1→3)-BETA-D-葡萄糖苷	(+)--落叶松脂醇 4'-O-葡萄糖-(1→3)-BETA-D-葡萄糖苷	(+)--落叶松脂醇 4'-O-葡萄糖-(1→3)-BETA-D-葡萄糖苷
	68	Benzene, 1,4-bis(1-methylethoxy)-2,5-bis[(1E)-2-(2,4,6-trimethoxyphenyl)ethenyl]-	Benzene, 1,4-bis(1-methylethoxy)-2,5-bis[(1E)-2-(2,4,6-trimethoxyphenyl)ethenyl]-	Benzene, 1,4-bis(1-methylethoxy)-2,5-bis[(1E)-2-(2,4,6-trimethoxyphenyl)ethenyl]-
	69	2(5H)-Furanone, 3-[14-[[2-[(2,6-dihydroxydodecyl)oxy]cyclohexyl]oxy]-13-hydroxytetradecyl]-	2(5H)-Furanone, 3-[14-[[2-[(2,6-dihydroxydodecyl)oxy]cyclohexyl]oxy]-13-hydroxytetradecyl]-	2(5H)-Furanone, 3-[14-[[2-[(2,6-dihydroxydodecyl)oxy]cyclohexyl]oxy]-13-hydroxytetradecyl]-
	70	Epimedoside	Epimedoside	Epimedoside
	71	Methanone, (4b-methyldibenzo[a,f]cyclopropa[cd]pentalene-8b,8c,8e(4bH)-triyl)tris[phenyl- (9CI)	Methanone, (4b-methyldibenzo[a,f]cyclopropa[cd]pentalene-8b,8c,8e(4bH)-triyl)tris[phenyl- (9CI)	Methanone, (4b-methyldibenzo[a,f]cyclopropa[cd]pentalene-8b,8c,8e(4bH)-triyl)tris[phenyl- (9CI)
	72	MYRICADENIN A	MYRICADENIN A	MYRICADENIN A
	73	amarouciaxanthin A	amarouciaxanthin A	amarouciaxanthin A
	74	(3-oxo-1,3-dihydro-2-benzofuran-1,1-diyl)bis(4,1-phenylene) di(4-biphenylcarboxylate)	(3-oxo-1,3-dihydro-2-benzofuran-1,1-diyl)bis(4,1-phenylene) di(4-biphenylcarboxylate)	(3-oxo-1,3-dihydro-2-benzofuran-1,1-diyl)bis(4,1-phenylene) di(4-biphenylcarboxylate)
	75	3-O-[1-2)-β-D-quinovopyranosyl （1-3）-β-D glucopyranosyl]-a-L-arabinopyranosyl jujubogenin	3-O-[1-2)-β-D-quinovopyranosyl （1-3）-β-D glucopyranosyl]-a-L-arabinopyranosyl jujubogenin	3-O-[1-2)-β-D-quinovopyranosyl （1-3）-β-D glucopyranosyl]-a-L-arabinopyranosyl jujubogenin
	76	根皮酸(propionic acid)	根皮酸(propionic acid)	根皮酸(propionic acid)
	77	2-甲氨基苯酸甲酯(Methyl 2-(methylamino)benzoate)	2-甲氨基苯酸甲酯(Methyl 2-(methylamino)benzoate)	2-甲氨基苯酸甲酯(Methyl 2-(methylamino)benzoate)
	78	7-羟基香豆素(7-Hydroxycoumarin)	7-羟基香豆素(7-Hydroxycoumarin)	7-羟基香豆素(7-Hydroxycoumarin)
		反式-6-十八烯酸甲酯(Methyl 6-octadecenoate)/十八烯酸甲酯(Methyl oleic acid) #		反式-6-十八烯酸甲酯(Methyl 6-octadecenoate)/十八烯酸甲酯(Methyl oleic acid) #
	Full names and isomeric forms of compounds presented in Supplementary Figure S1
		R.h.
		HC-Glc *			(1R,4R,5S)-5-endo-hydroxycamphor 5-O-β-D-glucopyranoside abbreviated as HC-Glc			Emodin #	Emodin/apigenin#
		DMF-RhaGlc *			(2S)-2-(3,4-dimethoxyphenyl)-5-hydroxy-7-[(2S,3R,4S,5S,6R)-3,4,5-trihydroxy-6-[[(2R,3R,4R,5R,6S)-3,4,5-trihydroxy-6-methyloxan-2-yl]oxymethyl]oxan-2-yl]oxy-2,3-dihydrochromen-4-one abbreviated as DMF-RhaGlc			chamigrenal #	chamigrenal/3,5,6,6-tetramethyl-4,5,5a,6,7,8-hexahydrocyclopenta[c]pentalen-2(1H)-one#
		TM-DSB *			Benzene, 1,4-bis(1-methylethoxy)-2,5-bis[(1E)-2-(2,4,6-trimethoxyphenyl)ethenyl]- abbreviated as TM-DSB			Fallacinol(+H) #	Fallacinol/Diosmetin/Kaemperide(+H) #
		Furanone-C14–C12(2,6-diOH) *			2(5H)-Furanone, 3-[14-[[2-[(2,6-dihydroxydodecyl)oxy]cyclohexyl]oxy]-13-hydroxytetradecyl]- abbreviated as Furanone-C14–C12(2,6-diOH)			Fallacinol(-H) #	Fallacinol/Diosmetin/Kaemperide(-H) #
		MCP–TriPhCO(-H) *			Methanone, (4b-methyldibenzo[a,f]cyclopropa[cd]pentalene-8b,8c,8e(4bH)-triyl)tris[phenyl- (9CI)] abbreviated as MCP–TriPhCO			3-O-Methylquercetin #	3-O-Methylquercetin/8-Methoxykaempferol #
		MCP–TriPhCO(+H) *						Salvianolic acid F(+H) #	Salvianolic acid F/5,7-Dimethoxyluteolin(+H) #
		BF–Biph₂ *			(3-oxo-1,3-dihydro-2-benzofuran-1,1-diyl)bis(4,1-phenylene) di(4-biphenylcarboxylate) abbreviated as BF–Biph₂			Salvianolic acid F(-H) #	Salvianolic acid F/5,7-Dimethoxyluteolin(-H) #
		JG-QGA *			3-O-[1-2)-β-D-quinovopyranosyl （1-3）-β-D glucopyranosyl]-a-L-arabinopyranosyl jujubogenin abbreviated as JG-QGA			Methyl 6-octadecenoate #	Methyl 6-octadecenoate/Methyl oleic acid #
								Tangeretin #	Tangeretin/3',4',5,5',7-Pentamethoxyflavone#
								Quercetin 3,7-di-O-rhamnopyranoside #	Quercetin 3,7-di-O-rhamnopyranoside/Vitexin -4''-O-glucoside/Kaempferol 7-O-neohesperidoside #
								Quercetin 3-O-neohesperidoside(-H) #	Quercetin 3-O-neohesperidoside/Quercetin-3-O-D-glucosyl]-(1-2)-L-rhamnoside(-H) #
								Quercetin 3-O-neohesperidoside(+H) #	Quercetin 3-O-neohesperidoside/Quercetin-3-O-D-glucosyl]-(1-2)-L-rhamnoside(+H) #
								3-O-Methylquercetin 4',7-di-β-D-glucopyranoside #	3-O-Methylquercetin 4',7-di-β-D-glucopyranoside/4H-1-Benzopyran-4-one, 3-[[6-O-(6-deoxy-α-L-mannopyranosyl)-β-D-glucopyranosyl]oxy]-2-(3,5-dihydroxy-4-methoxyphenyl)-5,7-dihydroxy- #
		J.o.
		HC-Glc *			(1R,4R,5S)-5-endo-hydroxycamphor 5-O-β-D-glucopyranoside abbreviated as HC-Glc			Emodin #	Emodin/apigenin#
		DMF-RhaGlc *			(2S)-2-(3,4-dimethoxyphenyl)-5-hydroxy-7-[(2S,3R,4S,5S,6R)-3,4,5-trihydroxy-6-[[(2R,3R,4R,5R,6S)-3,4,5-trihydroxy-6-methyloxan-2-yl]oxymethyl]oxan-2-yl]oxy-2,3-dihydrochromen-4-one abbreviated as DMF-RhaGlc			chamigrenal #	chamigrenal/3,5,6,6-tetramethyl-4,5,5a,6,7,8-hexahydrocyclopenta[c]pentalen-2(1H)-one#
		TM-DSB *			Benzene, 1,4-bis(1-methylethoxy)-2,5-bis[(1E)-2-(2,4,6-trimethoxyphenyl)ethenyl]- abbreviated as TM-DSB			Fallacinol(+H) #	Fallacinol/Diosmetin/Kaemperide(+H) #
		Furanone-C14–C12(2,6-diOH) *			2(5H)-Furanone, 3-[14-[[2-[(2,6-dihydroxydodecyl)oxy]cyclohexyl]oxy]-13-hydroxytetradecyl]- abbreviated as Furanone-C14–C12(2,6-diOH)			Fallacinol(-H) #	Fallacinol/Diosmetin/Kaemperide(-H) #
		MCP–TriPhCO(-H) *			Methanone, (4b-methyldibenzo[a,f]cyclopropa[cd]pentalene-8b,8c,8e(4bH)-triyl)tris[phenyl- (9CI)] abbreviated as MCP–TriPhCO			3-O-Methylquercetin #	3-O-Methylquercetin/8-Methoxykaempferol #
		MCP–TriPhCO(+H) *						Salvianolic acid F(+H) #	Salvianolic acid F/5,7-Dimethoxyluteolin(+H) #
		BF–Biph₂ *			(3-oxo-1,3-dihydro-2-benzofuran-1,1-diyl)bis(4,1-phenylene) di(4-biphenylcarboxylate) abbreviated as BF–Biph₂			Salvianolic acid F(-H) #	Salvianolic acid F/5,7-Dimethoxyluteolin(-H) #
		JG-QGA *			3-O-[1-2)-β-D-quinovopyranosyl （1-3）-β-D glucopyranosyl]-a-L-arabinopyranosyl jujubogenin abbreviated as JG-QGA			Tangeretin #	Tangeretin/3',4',5,5',7-Pentamethoxyflavone#
								Quercetin 3,7-di-O-rhamnopyranoside(-H) #	Quercetin 3,7-di-O-rhamnopyranoside/Vitexin -4''-O-glucoside/Kaempferol 7-O-neohesperidoside(-H) #
								Quercetin 3,7-di-O-rhamnopyranoside(+H) #	Quercetin 3,7-di-O-rhamnopyranoside/Vitexin -4''-O-glucoside/Kaempferol 7-O-neohesperidoside(+H) #
								Quercetin 3-O-neohesperidoside(-H) #	Quercetin 3-O-neohesperidoside/Quercetin-3-O-D-glucosyl]-(1-2)-L-rhamnoside(-H) #
								Quercetin 3-O-neohesperidoside(+H) #	Quercetin 3-O-neohesperidoside/Quercetin-3-O-D-glucosyl]-(1-2)-L-rhamnoside(+H) #
								3-O-Methylquercetin 4',7-di-β-D-glucopyranoside #	3-O-Methylquercetin 4',7-di-β-D-glucopyranoside/4H-1-Benzopyran-4-one, 3-[[6-O-(6-deoxy-α-L-mannopyranosyl)-β-D-glucopyranosyl]oxy]-2-(3,5-dihydroxy-4-methoxyphenyl)-5,7-dihydroxy- #
		S.l.
		HC-Glc *			(1R,4R,5S)-5-endo-hydroxycamphor 5-O-β-D-glucopyranoside abbreviated as HC-Glc			Emodin #	Emodin/apigenin#
		DMF-RhaGlc *			(2S)-2-(3,4-dimethoxyphenyl)-5-hydroxy-7-[(2S,3R,4S,5S,6R)-3,4,5-trihydroxy-6-[[(2R,3R,4R,5R,6S)-3,4,5-trihydroxy-6-methyloxan-2-yl]oxymethyl]oxan-2-yl]oxy-2,3-dihydrochromen-4-one abbreviated as DMF-RhaGlc			chamigrenal #	chamigrenal/3,5,6,6-tetramethyl-4,5,5a,6,7,8-hexahydrocyclopenta[c]pentalen-2(1H)-one#
		TM-DSB *			Benzene, 1,4-bis(1-methylethoxy)-2,5-bis[(1E)-2-(2,4,6-trimethoxyphenyl)ethenyl]- abbreviated as TM-DSB			Fallacinol(+H) #	Fallacinol/Diosmetin/Kaemperide(+H) #
		Furanone-C14–C12(2,6-diOH) *			2(5H)-Furanone, 3-[14-[[2-[(2,6-dihydroxydodecyl)oxy]cyclohexyl]oxy]-13-hydroxytetradecyl]- abbreviated as Furanone-C14–C12(2,6-diOH)			Fallacinol(-H) #	Fallacinol/Diosmetin/Kaemperide(-H) #
		MCP–TriPhCO(-H) *			Methanone, (4b-methyldibenzo[a,f]cyclopropa[cd]pentalene-8b,8c,8e(4bH)-triyl)tris[phenyl- (9CI)] abbreviated as MCP–TriPhCO			3-O-Methylquercetin #	3-O-Methylquercetin/8-Methoxykaempferol #
		MCP–TriPhCO(+H) *						Salvianolic acid F(+H) #	Salvianolic acid F/5,7-Dimethoxyluteolin(+H) #
		BF–Biph₂ *			(3-oxo-1,3-dihydro-2-benzofuran-1,1-diyl)bis(4,1-phenylene) di(4-biphenylcarboxylate) abbreviated as BF–Biph₂			Salvianolic acid F(-H) #	Salvianolic acid F/5,7-Dimethoxyluteolin(-H) #
		JG-QGA *			3-O-[1-2)-β-D-quinovopyranosyl （1-3）-β-D glucopyranosyl]-a-L-arabinopyranosyl jujubogenin abbreviated as JG-QGA			Methyl 6-octadecenoate #	Methyl 6-octadecenoate/Methyl oleic acid #
								Tangeretin #	Tangeretin/3',4',5,5',7-Pentamethoxyflavone#
								Quercetin 3,7-di-O-rhamnopyranoside(-H) #	Quercetin 3,7-di-O-rhamnopyranoside/Vitexin -4''-O-glucoside/Kaempferol 7-O-neohesperidoside(-H) #
								Quercetin 3,7-di-O-rhamnopyranoside(+H) #	Quercetin 3,7-di-O-rhamnopyranoside/Vitexin -4''-O-glucoside/Kaempferol 7-O-neohesperidoside(+H) #
								Quercetin 3-O-neohesperidoside(-H) #	Quercetin 3-O-neohesperidoside/Quercetin-3-O-D-glucosyl]-(1-2)-L-rhamnoside(-H) #
								Quercetin 3-O-neohesperidoside(+H) #	Quercetin 3-O-neohesperidoside/Quercetin-3-O-D-glucosyl]-(1-2)-L-rhamnoside(+H) #
								3-O-Methylquercetin 4',7-di-β-D-glucopyranoside #	3-O-Methylquercetin 4',7-di-β-D-glucopyranoside/4H-1-Benzopyran-4-one, 3-[[6-O-(6-deoxy-α-L-mannopyranosyl)-β-D-glucopyranosyl]oxy]-2-(3,5-dihydroxy-4-methoxyphenyl)-5,7-dihydroxy- #

## Sheet: S5-S9
Supplementary Table S5: Quantitative measurements of distances between adjacent nuclei (µm) in C. elegans gonads
Distances between adjacent nuclei (µm)
Stage	PMT	(µm)
	Control	R.h	J.o	S.l
Mean	6.4475	6.61503	5.35946	6.35238
Sample size	40	34	37	40
SD	3.42751	2.40726	1.90665	2.27938
SEM	0.541937	0.412841	0.313452	0.360402
P vs control		P=0.3594	P=0.0925	P=0.7434
Stage	TZ	(µm)
Mean	Control	R.h	J.o	S.l
Sample size	8.91175	7.81965	7.27525	9.72
SD	20	20	20	21
SEM	2.60952	2.62162	2.47214	4.41564
P vs control	0.583507	0.586211	0.552787	0.963572
		P=0.1636	P=0.0742	P=0.7434
Stage	Pachytene	(µm)
Mean	Control	R.h	J.o	S.l
Sample size	15.9784	15.4691	15.7438	10.7048
SD	55	48	56	60
SEM	3.61063	5.65493	7.10993	3.27576
P vs control	0.486857	0.816218	0.950105	0.422899
		P=0.3581	P=0.4397	P<0.0001
Supplementary Table S6: Quantification of crescent-shaped nuclei per gonad arm
No of crescent-shaped nuclei per gonad arm
Sample	Control			R.h			J.o			S.l
Stage	PMT	TZ	Pachytene	PMT	TZ	Pachytene	PMT	TZ	Pachytene	PMT	TZ	Pachytene
Mean (number)	0	4.33333	1.66667	0.333333	3.33333	2.33333	0.666667	3.66667	1.66667	0	4.5	1.66667
Sample size	3	3	3	3	3	3	3	3	3	1	2	3
SD	0	2.3094	0.57735	0.57735	1.1547	0.57735	0.57735	1.1547	1.1547	0	0.707107	0.57735
SEM	0	1.33333	0.333333	0.333333	0.666667	0.333333	0.333333	0.666667	0.666667	0	0.5	0.333333
P vs control				P>0.999	P>0.990	P=0.3017	P=0.3458	P>0.999	P>0.099	P=0.7469	P=0.7671	P=0.6103
Note: sample size indicate number of gonad, each of which was counted 200-300 nuclei
Supplementary Table S7: Brood size (total progeny per hermaphrodite)
Brood size from day 1 to day 4 in three herb groups including control group
																		Total Brood size
Samples	Control				R.h				J.o				S.l				Samples	Control	R.h	J.o	S.l
Day	Day1	Day2	Day3	Day4	Day1	Day2	Day3	Day4	Day1	Day2	Day3	Day4	Day1	Day2	Day3	Day4	Day	4 days	4 days	4 days	4 days
Mean (number)	48	54	51	3	43	49	46.6667	2	40	48	48.6667	1	40	42.8571	40	0	Mean (number)	156	140.667	137.667	122.333
Sample size	6	6	6	6	6	6	6	6	6	6	6	6	7	7	7	7	Sample size	6	6	6	6
SD	1.41421	1.41421	1.41421	1.41421	1.41421	1.41421	1.0328	1.41421	1.41421	1.41421	1.21106	0.894427	1.29099	3.28778	1.29099	0	SD	5.65685	4.88535	2.94392	3.26599
SEM	0.57735	0.57735	0.57735	0.57735	0.57735	0.57735	0.421637	0.57735	0.57735	0.57735	0.494413	0.365148	0.48795	1.24267	0.48795	0	SEM	2.3094	1.99444	1.20185	1.33333
P vs control					0.0049	0.0049	0.0047	0.2894	0.0049	0.0049	0.0047	0.0278	0.0032	0.0033	0.0047	0.002	P vs control		P=0.0063	P=0.0049	P=0.0049
Supplementary Table S8: Number of pCHK-1 foci per pachytene-stage nucleus
Number of pCHK-1 foci per pachytene stage
Samples	Control	R.h	J.o	S.l
Mean (pCHK-1 foci/pachytene)	4	5.33333	5	7.66667
SD	2	0.57735	1.73205	1.52753
SEM	1.1547	0.333333	1	0.881917
P vs control		0.1647	0.2742	0.0326
Supplementary Table S9: Apoptotic nuclei per gonad arm
Samples
Mean (apoptosis/gonad arm)	0.9	1	0.9	1.5
Sample size	10	10	10	10
SD	0.316228	0.471405	0.567646	0.527046
SEM	0.1	0.149071	0.179505	0.166667
All statistical test was done by Two-tailed Mann-Whitney test uinless indicated.
